# Supplementary material for: A study on the evolution of tripartite collaborative prevention and control under public health emergencies using COVID-19 as an example
Source: Sci Rep. 2024 Feb 7;14:3135. doi: 10.1038/s41598-024-53601-3 (PMC10850330; doi:10.1038/s41598-024-53601-3)
Supplement: Supplementary file 1 — Supplementary Information. [file 41598_2024_53601_MOESM1_ESM.xlsx]

## Sheet: Sheet1
指标名称	(停止)中国:全国:确诊病例:新冠肺炎:当日新增
频率	日
单位	例
来源	国家卫健委
2020-01-20	77
2020-01-21	149
2020-01-22	131
2020-01-23	259
2020-01-24	444
2020-01-25	688
2020-01-26	769
2020-01-27	1771
2020-01-28	1459
2020-01-29	1736
2020-01-30	1979
2020-01-31	2101
2020-02-01	2586
2020-02-02	2827
2020-02-03	3234
2020-02-04	3887
2020-02-05	3694
2020-02-06	3129
2020-02-07	3395
2020-02-08	2567
2020-02-09	3049
2020-02-10	2478
2020-02-11	2015
2020-02-12	14109
2020-02-13	5090
2020-02-14	2640
2020-02-15	2009
2020-02-16	2050
2020-02-17	1886
2020-02-18	1749
2020-02-19	820
2020-02-20	889
2020-02-21	397
2020-02-22	453
2020-02-23	409
2020-02-24	508
2020-02-25	406
2020-02-26	433
2020-02-27	327
2020-02-28	427
2020-02-29	573
2020-03-01	202
2020-03-02	125
2020-03-03	119
2020-03-04	139
2020-03-05	143
2020-03-06	99
2020-03-07	44
2020-03-08	40
2020-03-09	19
2020-03-10	24
2020-03-11	15
2020-03-12	8
2020-03-13	11
2020-03-14	20
2020-03-15	16
2020-03-16	21
2020-03-17	13
2020-03-18	34
2020-03-19	39
2020-03-20	41
2020-03-21	46
2020-03-22	39
2020-03-23	78
2020-03-24	47
2020-03-25	67
2020-03-26	55
2020-03-27	54
2020-03-28	45
2020-03-29	31
2020-03-30	48
2020-03-31	36
2020-04-01	35
2020-04-02	31
2020-04-03	19
2020-04-04	30
2020-04-05	39
2020-04-06	32
2020-04-07	62
2020-04-08	63
2020-04-09	42
2020-04-10	46
2020-04-11	99
2020-04-12	108
2020-04-13	89
2020-04-14	46
2020-04-15	46
2020-04-16	26
2020-04-17	27
2020-04-18	16
2020-04-19	12
2020-04-20	11
2020-04-21	30
2020-04-22	10
2020-04-23	6
2020-04-24	12
2020-04-25	11
2020-04-26	3
2020-04-27	6
2020-04-28	22
2020-04-29	4
2020-04-30	12
2020-05-01	1
2020-05-02	2
2020-05-03	3
2020-05-04	1
2020-05-05	2
2020-05-06	2
2020-05-07	1
2020-05-08	1
2020-05-09	14
2020-05-10	17
2020-05-11	1
2020-05-12	7
2020-05-13	3
2020-05-14	4
2020-05-15	8
2020-05-16	5
2020-05-17	7
2020-05-18	6
2020-05-19	5
2020-05-20	2
2020-05-21	4
2020-05-22	0
2020-05-23	3
2020-05-24	11
2020-05-25	7
2020-05-26	1
2020-05-27	2
2020-05-28	0
2020-05-29	4
2020-05-30	2
2020-05-31	16
2020-06-01	5
2020-06-02	1
2020-06-03	1
2020-06-04	5
2020-06-05	3
2020-06-06	6
2020-06-07	4
2020-06-08	3
2020-06-09	3
2020-06-10	11
2020-06-11	7
2020-06-12	11
2020-06-13	57
2020-06-14	49
2020-06-15	40
2020-06-16	44
2020-06-17	28
2020-06-18	32
2020-06-19	27
2020-06-20	26
2020-06-21	18
2020-06-22	22
2020-06-23	12
2020-06-24	19
2020-06-25	13
2020-06-26	21
2020-06-27	17
2020-06-28	12
2020-06-29	19
2020-06-30	3
2020-07-01	3
2020-07-02	5
2020-07-03	3
2020-07-04	8
2020-07-05	4
2020-07-06	8
2020-07-07	7
2020-07-08	9
2020-07-09	4
2020-07-10	2
2020-07-11	7
2020-07-12	8
2020-07-13	3
2020-07-14	6
2020-07-15	1
2020-07-16	10
2020-07-17	22
2020-07-18	16
2020-07-19	22
2020-07-20	11
2020-07-21	14
2020-07-22	22
2020-07-23	21
2020-07-24	34
2020-07-25	46
2020-07-26	61
2020-07-27	68
2020-07-28	101
2020-07-29	105
2020-07-30	127
2020-07-31	45
2020-08-01	49
2020-08-02	43
2020-08-03	36
2020-08-04	27
2020-08-05	37
2020-08-06	37
2020-08-07	31
2020-08-08	23
2020-08-09	49
2020-08-10	44
2020-08-11	25
2020-08-12	19
2020-08-13	30
2020-08-14	22
2020-08-15	19
2020-08-16	22
2020-08-17	22
2020-08-18	17
2020-08-19	7
2020-08-20	22
2020-08-21	22
2020-08-22	12
2020-08-23	16
2020-08-24	14
2020-08-25	15
2020-08-26	8
2020-08-27	9
2020-08-28	9
2020-08-29	9
2020-08-30	17
2020-08-31	10
2020-09-01	8
2020-09-02	11
2020-09-03	25
2020-09-04	10
2020-09-05	10
2020-09-06	12
2020-09-07	10
2020-09-08	2
2020-09-09	7
2020-09-10	15
2020-09-11	6
2020-09-12	10
2020-09-13	10
2020-09-14	8
2020-09-15	12
2020-09-16	9
2020-09-17	32
2020-09-18	14
2020-09-19	10
2020-09-20	12
2020-09-21	6
2020-09-22	10
2020-09-23	7
2020-09-24	8
2020-09-25	15
2020-09-26	14
2020-09-27	21
2020-09-28	12
2020-09-29	19
2020-09-30	11
2020-10-01	10
2020-10-02	10
2020-10-03	16
2020-10-04	20
2020-10-05	12
2020-10-06	7
2020-10-07	11
2020-10-08	21
2020-10-09	15
2020-10-10	21
2020-10-11	21
2020-10-12	13
2020-10-13	20
2020-10-14	11
2020-10-15	24
2020-10-16	13
2020-10-17	13
2020-10-18	13
2020-10-19	19
2020-10-20	11
2020-10-21	14
2020-10-22	18
2020-10-23	28
2020-10-24	15
2020-10-25	20
2020-10-26	16
2020-10-27	42
2020-10-28	47
2020-10-29	25
2020-10-30	33
2020-10-31	24
2020-11-01	24
2020-11-02	49
2020-11-03	17
2020-11-04	28
2020-11-05	36
2020-11-06	33
2020-11-07	28
2020-11-08	33
2020-11-09	22
2020-11-10	17
2020-11-11	15
2020-11-12	8
2020-11-13	18
2020-11-14	13
2020-11-15	8
2020-11-16	15
2020-11-17	8
2020-11-18	12
2020-11-19	17
2020-11-20	16
2020-11-21	17
2020-11-22	11
2020-11-23	22
2020-11-24	5
2020-11-25	21
2020-11-26	5
2020-11-27	6
2020-11-28	11
2020-11-29	18
2020-11-30	12
2020-12-01	9
2020-12-02	16
2020-12-03	17
2020-12-04	17
2020-12-05	18
2020-12-06	15
2020-12-07	12
2020-12-08	15
2020-12-09	12
2020-12-10	15
2020-12-11	13
2020-12-12	24
2020-12-13	16
2020-12-14	17
2020-12-15	12
2020-12-16	7
2020-12-17	12
2020-12-18	17
2020-12-19	23
2020-12-20	23
2020-12-21	15
2020-12-22	15
2020-12-23	17
2020-12-24	14
2020-12-25	20
2020-12-26	22
2020-12-27	21
2020-12-28	27
2020-12-29	24
2020-12-30	25
2020-12-31	19
2021-01-01	22
2021-01-02	24
2021-01-03	33
2021-01-04	33
2021-01-05	32
2021-01-06	63
2021-01-07	53
2021-01-08	33
2021-01-09	69
2021-01-10	103
2021-01-11	55
2021-01-12	115
2021-01-13	138
2021-01-14	144
2021-01-15	130
2021-01-16	109
2021-01-17	109
2021-01-18	118
2021-01-19	103
2021-01-20	144
2021-01-21	103
2021-01-22	107
2021-01-23	80
2021-01-24	124
2021-01-25	82
2021-01-26	75
2021-01-27	54
2021-01-28	52
2021-01-29	52
2021-01-30	92
2021-01-31	42
2021-02-01	30
2021-02-02	25
2021-02-03	30
2021-02-04	20
2021-02-05	12
2021-02-06	11
2021-02-07	14
2021-02-08	14
2021-02-09	14
2021-02-10	2
2021-02-11	12
2021-02-12	8
2021-02-13	7
2021-02-14	9
2021-02-15	16
2021-02-16	7
2021-02-17	11
2021-02-18	10
2021-02-19	8
2021-02-20	7
2021-02-21	11
2021-02-22	10
2021-02-23	12
2021-02-24	7
2021-02-25	6
2021-02-26	10
2021-02-27	6
2021-02-28	19
2021-03-01	11
2021-03-02	10
2021-03-03	10
2021-03-04	9
2021-03-05	10
2021-03-06	13
2021-03-07	19
2021-03-08	8
2021-03-09	5
2021-03-10	11
2021-03-11	9
2021-03-12	7
2021-03-13	10
2021-03-14	5
2021-03-15	13
2021-03-16	4
2021-03-17	6
2021-03-18	11
2021-03-19	4
2021-03-20	12
2021-03-21	7
2021-03-22	9
2021-03-23	10
2021-03-24	11
2021-03-25	11
2021-03-26	12
2021-03-27	8
2021-03-28	15
2021-03-29	8
2021-03-30	11
2021-03-31	16
2021-04-01	9
2021-04-02	26
2021-04-03	21
2021-04-04	32
2021-04-05	24
2021-04-06	12
2021-04-07	24
2021-04-08	21
2021-04-09	14
2021-04-10	10
2021-04-11	16
2021-04-12	9
2021-04-13	12
2021-04-14	10
2021-04-15	11
2021-04-16	15
2021-04-17	16
2021-04-18	11
2021-04-19	10
2021-04-20	21
2021-04-21	6
2021-04-22	19
2021-04-23	9
2021-04-24	13
2021-04-25	11
2021-04-26	11
2021-04-27	12
2021-04-28	20
2021-04-29	13
2021-04-30	16
2021-05-01	15
2021-05-02	11
2021-05-03	17
2021-05-04	7
2021-05-05	5
2021-05-06	13
2021-05-07	7
2021-05-08	12
2021-05-09	11
2021-05-10	14
2021-05-11	16
2021-05-12	9
2021-05-13	7
2021-05-14	14
2021-05-15	18
2021-05-16	25
2021-05-17	22
2021-05-18	14
2021-05-19	12
2021-05-20	24
2021-05-21	10
2021-05-22	19
2021-05-23	18
2021-05-24	15
2021-05-25	13
2021-05-26	19
2021-05-27	7
2021-05-28	16
2021-05-29	11
2021-05-30	27
2021-05-31	23
2021-06-01	24
2021-06-02	24
2021-06-03	24
2021-06-04	24
2021-06-05	30
2021-06-06	19
2021-06-07	33
2021-06-08	16
2021-06-09	21
2021-06-10	22
2021-06-11	35
2021-06-12	34
2021-06-13	23
2021-06-14	20
2021-06-15	21
2021-06-16	19
2021-06-17	23
2021-06-18	30
2021-06-19	23
2021-06-20	17
2021-06-21	25
2021-06-22	24
2021-06-23	16
2021-06-24	24
2021-06-25	25
2021-06-26	14
2021-06-27	21
2021-06-28	18
2021-06-29	9
2021-06-30	12
2021-07-01	18
2021-07-02	23
2021-07-03	14
2021-07-04	22
2021-07-05	23
2021-07-06	57
2021-07-07	17
2021-07-08	23
2021-07-09	26
2021-07-10	24
2021-07-11	27
2021-07-12	29
2021-07-13	24
2021-07-14	28
2021-07-15	36
2021-07-16	30
2021-07-17	33
2021-07-18	31
2021-07-19	65
2021-07-20	22
2021-07-21	50
2021-07-22	48
2021-07-23	35
2021-07-24	32
2021-07-25	76
2021-07-26	71
2021-07-27	86
2021-07-28	49
2021-07-29	64
2021-07-30	55
2021-07-31	75
2021-08-01	98
2021-08-02	90
2021-08-03	96
2021-08-04	85
2021-08-05	124
2021-08-06	107
2021-08-07	96
2021-08-08	125
2021-08-09	143
2021-08-10	111
2021-08-11	81
2021-08-12	99
2021-08-13	66
2021-08-14	53
2021-08-15	51
2021-08-16	42
2021-08-17	28
2021-08-18	46
2021-08-19	33
2021-08-20	20
2021-08-21	32
2021-08-22	21
2021-08-23	35
2021-08-24	20
2021-08-25	26
2021-08-26	32
2021-08-27	21
2021-08-28	33
2021-08-29	23
2021-08-30	37
2021-08-31	19
2021-09-01	28
2021-09-02	28
2021-09-03	28
2021-09-04	28
2021-09-05	18
2021-09-06	36
2021-09-07	19
2021-09-08	28
2021-09-09	17
2021-09-10	25
2021-09-11	46
2021-09-12	49
2021-09-13	92
2021-09-14	73
2021-09-15	80
2021-09-16	84
2021-09-17	46
2021-09-18	66
2021-09-19	49
2021-09-20	72
2021-09-21	41
2021-09-22	43
2021-09-23	54
2021-09-24	38
2021-09-25	29
2021-09-26	35
2021-09-27	31
2021-09-28	25
2021-09-29	22
2021-09-30	34
2021-10-01	41
2021-10-02	28
2021-10-03	27
2021-10-04	26
2021-10-05	26
2021-10-06	25
2021-10-07	22
2021-10-08	17
2021-10-09	24
2021-10-10	25
2021-10-11	12
2021-10-12	22
2021-10-13	21
2021-10-14	10
2021-10-15	14
2021-10-16	20
2021-10-17	24
2021-10-18	25
2021-10-19	30
2021-10-20	21
2021-10-21	43
2021-10-22	50
2021-10-23	43
2021-10-24	39
2021-10-25	43
2021-10-26	59
2021-10-27	39
2021-10-28	64
2021-10-29	78
2021-10-30	71
2021-10-31	92
2021-11-01	71
2021-11-02	109
2021-11-03	104
2021-11-04	78
2021-11-05	55
2021-11-06	74
2021-11-07	89
2021-11-08	62
2021-11-09	54
2021-11-10	62
2021-11-11	98
2021-11-12	75
2021-11-13	89
2021-11-14	52
2021-11-15	22
2021-11-16	31
2021-11-17	35
2021-11-18	24
2021-11-19	23
2021-11-20	17
2021-11-21	38
2021-11-22	19
2021-11-23	22
2021-11-24	24
2021-11-25	13
2021-11-26	25
2021-11-27	23
2021-11-28	41
2021-11-29	39
2021-11-30	113
2021-12-01	73
2021-12-02	96
2021-12-03	90
2021-12-04	59
2021-12-05	61
2021-12-06	94
2021-12-07	74
2021-12-08	83
2021-12-09	63
2021-12-10	87
2021-12-11	75
2021-12-12	101
2021-12-13	76
2021-12-14	67
2021-12-15	77
2021-12-16	76
2021-12-17	125
2021-12-18	83
2021-12-19	102
2021-12-20	81
2021-12-21	77
2021-12-22	100
2021-12-23	87
2021-12-24	140
2021-12-25	206
2021-12-26	200
2021-12-27	209
2021-12-28	197
2021-12-29	207
2021-12-30	195
2021-12-31	231
2022-01-01	191
2022-01-02	161
2022-01-03	175
2022-01-04	91
2022-01-05	189
2022-01-06	174
2022-01-07	159
2022-01-08	165
2022-01-09	157
2022-01-10	192
2022-01-11	221
2022-01-12	190
2022-01-13	201
2022-01-14	165
2022-01-15	119
2022-01-16	223
2022-01-17	171
2022-01-18	87
2022-01-19	66
2022-01-20	73
2022-01-21	63
2022-01-22	56
2022-01-23	57
2022-01-24	45
2022-01-25	44
2022-01-26	63
2022-01-27	64
2022-01-28	59
2022-01-29	81
2022-01-30	58
2022-01-31	66
2022-02-01	63
2022-02-02	39
2022-02-03	29
2022-02-04	27
2022-02-05	43
2022-02-06	79
2022-02-07	105
2022-02-08	110
2022-02-09	29
2022-02-10	101
2022-02-11	99
2022-02-12	67
2022-02-13	84
2022-02-14	80
2022-02-15	102
2022-02-16	92
2022-02-17	87
2022-02-18	137
2022-02-19	195
2022-02-20	144
2022-02-21	138
2022-02-22	205
2022-02-23	186
2022-02-24	224
2022-02-25	249
2022-02-26	239
2022-02-27	234
2022-02-28	200
2022-03-01	224
2022-03-02	214
2022-03-03	294
2022-03-04	281
2022-03-05	329
2022-03-06	327
2022-03-07	325
2022-03-08	337
2022-03-09	528
2022-03-10	555
2022-03-11	588
2022-03-12	1938
2022-03-13	1437
2022-03-14	3602
2022-03-15	1952
2022-03-16	1317
2022-03-17	2461
2022-03-18	2228
2022-03-19	1737
2022-03-20	2027
2022-03-21	2338
2022-03-22	2667
2022-03-23	2054
2022-03-24	1366
2022-03-25	1335
2022-03-26	1254
2022-03-27	1275
2022-03-28	1293
2022-03-29	1629
2022-03-30	1839
2022-03-31	1827
2022-04-01	2129
2022-04-02	1506
2022-04-03	1405
2022-04-04	1235
2022-04-05	1415
2022-04-06	1323
2022-04-07	1576
2022-04-08	1350
2022-04-09	1351
2022-04-10	1184
2022-04-11	1272
2022-04-12	1513
2022-04-13	3020
2022-04-14	3486
2022-04-15	3896
2022-04-16	3529
2022-04-17	2742
2022-04-18	3316
2022-04-19	2761
2022-04-20	2841
2022-04-21	2133
2022-04-22	2988
2022-04-23	1580
2022-04-24	2680
2022-04-25	1923
2022-04-26	1824
2022-04-27	1503
2022-04-28	5659
2022-04-29	1424
2022-04-30	920
2022-05-01	865
2022-05-02	384
2022-05-03	362
2022-05-04	373
2022-05-05	374
2022-05-06	351
2022-05-07	329
2022-05-08	415
2022-05-09	357
2022-05-10	324
2022-05-11	237
2022-05-12	331
2022-05-13	276
2022-05-14	239
2022-05-15	151
2022-05-16	175
2022-05-17	240
2022-05-18	212
2022-05-19	193
2022-05-20	201
2022-05-21	169
2022-05-22	187
2022-05-23	156
2022-05-24	117
2022-05-25	130
2022-05-26	102
2022-05-27	96
2022-05-28	82
2022-05-29	34
2022-05-30	50
2022-05-31	35
2022-06-01	37
2022-06-02	37
2022-06-03	46
2022-06-04	56
2022-06-05	31
2022-06-06	57
2022-06-07	67
2022-06-08	70
2022-06-09	45
2022-06-10	79
2022-06-11	134
2022-06-12	89
2022-06-13	95
2022-06-14	77
2022-06-15	64
2022-06-16	54
2022-06-17	35
2022-06-18	36
2022-06-19	38
2022-06-20	37
2022-06-21	31
2022-06-22	48
2022-06-23	37
2022-06-24	53
2022-06-25	39
2022-06-26	39
2022-06-27	16
2022-06-28	24
2022-06-29	33
2022-06-30	37
2022-07-01	72
2022-07-02	104
2022-07-03	72
2022-07-04	112
2022-07-05	141
2022-07-06	124
2022-07-07	97
2022-07-08	112
2022-07-09	101
2022-07-10	94
2022-07-11	107
2022-07-12	98
2022-07-13	121
2022-07-14	113
2022-07-15	129
2022-07-16	154
2022-07-17	167
2022-07-18	237
2022-07-19	150
2022-07-20	200
2022-07-21	175
2022-07-22	164
2022-07-23	129
2022-07-24	150
2022-07-25	148
2022-07-26	120
2022-07-27	119
2022-07-28	109
2022-07-29	100
2022-07-30	116
2022-07-31	84
2022-08-01	107
2022-08-02	101
2022-08-03	111
2022-08-04	222
2022-08-05	361
2022-08-06	390
2022-08-07	380
2022-08-08	399
2022-08-09	444
2022-08-10	700
2022-08-11	704
2022-08-12	704
2022-08-13	684
2022-08-14	770
2022-08-15	591
2022-08-16	637
2022-08-17	682
2022-08-18	603
2022-08-19	639
2022-08-20	602
2022-08-21	427
2022-08-22	382
2022-08-23	413
2022-08-24	390
2022-08-25	312
2022-08-26	300
2022-08-27	307
2022-08-28	352
2022-08-29	382
2022-08-30	392
2022-08-31	368
2022-09-01	373
2022-09-02	502
2022-09-03	384
2022-09-04	349
2022-09-05	310
2022-09-06	380
2022-09-07	280
2022-09-08	301
2022-09-09	290
2022-09-10	234
2022-09-11	226
2022-09-12	242
2022-09-13	237
2022-09-14	167
2022-09-15	161
2022-09-16	140
2022-09-17	154
2022-09-18	147
2022-09-19	152
2022-09-20	166
2022-09-21	165
2022-09-22	175
2022-09-23	188
2022-09-24	217
2022-09-25	295
2022-09-26	245
2022-09-27	194
2022-09-28	170
2022-09-29	156
2022-09-30	172
2022-10-01	179
2022-10-02	240
2022-10-03	307
2022-10-04	273
2022-10-05	229
2022-10-06	288
2022-10-07	501
2022-10-08	503
2022-10-09	434
2022-10-10	491
2022-10-11	417
2022-10-12	372
2022-10-13	313
2022-10-14	361
2022-10-15	244
2022-10-16	245
2022-10-17	250
2022-10-18	247
2022-10-19	211
2022-10-20	214
2022-10-21	215
2022-10-22	207
2022-10-23	221
2022-10-24	246
2022-10-25	338
2022-10-26	231
2022-10-27	262
2022-10-28	377
2022-10-29	401
2022-10-30	521
2022-10-31	547
2022-11-01	465
2022-11-02	581
2022-11-03	757
2022-11-04	657
2022-11-05	588
2022-11-06	569
2022-11-07	890
2022-11-08	1346
2022-11-09	1185
2022-11-10	1209
2022-11-11	1504
2022-11-12	1711
2022-11-13	1794
2022-11-14	1661
2022-11-15	1623
2022-11-16	2388
2022-11-17	2362
2022-11-18	2137
2022-11-19	2267
2022-11-20	2365
2022-11-21	2225
2022-11-22	2719
2022-11-23	4010
2022-11-24	3103
2022-11-25	3474
2022-11-26	3709
2022-11-27	3822
2022-11-28	3624
2022-11-29	4288
2022-11-30	4150
2022-12-01	4278
2022-12-02	3988
2022-12-03	4213
2022-12-04	4318
2022-12-05	5046
2022-12-06	4409
2022-12-07	4079
2022-12-08	3637
2022-12-09	3082
2022-12-10	2338
2022-12-11	2240
2022-12-12	2315
2022-12-13	2291
2022-12-14	2000
2022-12-15	2157
2022-12-16	2286
2022-12-17	2097
2022-12-18	1995
2022-12-19	2722
2022-12-20	3101
2022-12-21	3030
2022-12-22	3761
2022-12-23	4128
2022-12-24	2983
2022-12-25	2668
2022-12-26	4436
2022-12-27	5231
2022-12-28	5102
2022-12-29	5515
2022-12-30	7204
2022-12-31	5138
2023-01-01	4523
2023-01-02	4833
2023-01-03	7689
2023-01-04	9308
2023-01-05	9548
2023-01-06	10684
2023-01-07	7074
2023-01-08	14171
数据来源：Wind
